# Supplementary material for: Crucial Role of Reactive Oxygen Species (ROS) for the Proapoptotic Effects of Indirubin Derivatives in Cutaneous SCC Cells
Source: Antioxidants (Basel). 2021 Sep 24;10(10):1514. doi: 10.3390/antiox10101514 (PMC8532942; doi:10.3390/antiox10101514)
Supplement: Supplementary file 1 [file antioxidants-10-01514-s001.zip]

Archive with 1 entries (1 files):
- antioxidants-1286966-supplementary.pdf
